# Supplementary material for: No need to discontinue hepatitis C virus therapy at the time of liver transplantation
Source: PLoS One. 2019 Feb 22;14(2):e0211437. doi: 10.1371/journal.pone.0211437 (PMC6386281; doi:10.1371/journal.pone.0211437)
Supplement: S1 Dataset — (XLSX) [file pone.0211437.s001.xlsx]

## Sheet: Blad1
Kode	Age	Gender	DAA- Post treatment days	DAA treatment days pre LT	Treatment weeks	Genotype	Subtype	Gt Total	SOF	DCV	LDV	RBV	ALT DAA start	ALT EOT	ALT Fu w12	ALT Fu w24	ALT Tx0	ALT Tx7	HCVRNA DAA start (IU/ml)	HCVRNA w 4	HCVRNA EOT	HCVRNA Fu w4	HCVRNA Fu w12	HCVRNA Fu w24	HCVRNA neg<=4 w pre Lt	HCVRNA negative Tx-0	HCVRNAneg >4w pre-LT	Alb DAA start	Alb ETR	Alb Fu w12	Alb Fu w24	Alb Tx0	Alb TX7	Crea DAA start	Crea EOT	Crea Fu w12	Crea Fu w24	Crea T x0	Crea Tx7	AST DAA start	AST EOT	AST FU w12	AST FU w24	AST Tx0	AST Tx-d7	Hgb DAA start	Hgb Tx0	Hgb ETR	TRC DAA start
1	61	m	111	59	24	1	a	1a	yes	0	0	yes	1.6	<0,15	0.37	0.32	0.17	0.93	1862000	170 IU/ml	0	0	0	0	yes	yes	no	40	39	39	39	35	29	122	104	112	124	128	102	5.6	0.19	0.3	0.29	0.35	0.53	88	103	96	69
2	63	m	52	132	30	1	a	1a	yes	0	0	yes	0.61	0.71	1.3	0.97	0.5	3.3	760000	44 IU/ml	0	0	0	0	no	yes	yes	33	37	40	42	33	32	81	78	74	72	79	76	0.84	0.43	0.8	0.97	0.32	1.3	105	100	99	83
3	58	m	84	27	16	3	a	3a	yes	yes	0	0	2.3	2.3	1.2	1.6	0.68	1.1	140000	0	0	0	0	0	yes	yes	no	31	42	37	36	38	26	81	83	77	84	64	68	2	0.93	1.2	1	0.66	0.38	137	130	129	209
4	58	f	33	61	12	3	a	3a	yes	yes	0	yes/no stopped at haemodialysis post-op	1.49	0.47	0.77	0.47	0.97	8.9	2200000	0(w6)	0	0	0	0	yes	yes	no	28	25	missing	missing	24	26	65	106	69	75	114	173	2.16	missing	0.85	0.64	1.3	1.5	126	139	99	89
5	64	m	67	18	20	1		1	yes	0	0	yes	2.56	0.4	0.99	1.12	0.6	5.8	2310000	0	0	0	0	0	yes	yes	no	28	38	40	40	32	23	61	96	89	89	78	62	2.97	0.32	0.68	0.63	0.82	1.5	140	124	97	91
6	60	m	10	84	13	3	a	3a	yes	yes	0	0	1	2.1	0.4	0.72	0.45	4.2	1350000	0	0	0	0	0	no	yes	yes	38	30	43	43	33	30	49	74	49	60	56	83	1.1	2.7	0.34	0.58	0.41	0.53	115	86	96	129
7	52	f	12	114	18	3	a	3a	yes	yes	0	0	0.79	0.7	0.71	1.26	0.6	1.4	250000	0	0	0	0	0	no	yes	yes	28	31	34	45	26	27	101	76	52	61	135	98	1	0.37	0.5	0.88	1.2	0.64	102	97	85	84
8	59	m	8	92	12	3	a	3a	yea	yes	0	0	0.58	0.44	0.62	0.46	0.4	1.3	41000	0	0	0	0	0	no	yes	yes	28	29	41	missing	27	21	80	88	123	75	109	88	0.87	0.7	0.54	0.54	0.61	1.3	112	120	99	40
9	65	m	80	22	12	1	a	1a	yes	0	yes	yes	1.04	5.8	1.36	1.58	0.43	0.91	238000	0	0	0	0	0	yes	yes	no	36	38	37	34	37	27	61	61	72	69	71	72	1.29	3.3	0.9	0.55	0.67	0.58	128	134	112	88
10	61	m	56	51	15	3	a	3a	yes	yes	0	yes	1.84	0.5	1.5	1.26	0.34	3.4	2220000	0	0	0	0	0	no	yes	yes	42	42	41	40	41	30	65	75	71	71	86	66	1.34	0.55	1.16	0.96	0.47	0.73	151	129	106	121
			Median 54 days	Median 60 days									median 1,265																																	median			median
																												median 32				median 33		median 72,5				median 82,5		median						120.5			88.5
																																								1.315
																									f
Tx0=Tx day=day of operation
[truncated: 43 more columns]
